# Supplementary material for: Differential Pathogenic Gene Expression of E. histolytica in Patients with Different Clinical Forms of Amoebiasis
Source: Microorganisms. 2020 Oct 9;8(10):1556. doi: 10.3390/microorganisms8101556 (PMC7650713; doi:10.3390/microorganisms8101556)
Supplement: Supplementary file 1 [file microorganisms-08-01556-s001.zip]

Archive with 2 entries (2 files):
- supplementary table 2 ST-2.xlsx
- supplementay table1 ST-1.xlsx
