# Supplementary material for: Differential Pathogenic Gene Expression of E. histolytica in Patients with Different Clinical Forms of Amoebiasis
Source: Microorganisms. 2020 Oct 9;8(10):1556. doi: 10.3390/microorganisms8101556 (PMC7650713; doi:10.3390/microorganisms8101556)
Supplement: Supplementary file 1 [file microorganisms-08-01556-s001.zip › supplementary table 2 ST-2.xlsx]

## Sheet: Hoja1
Patients	EhCRT	EhCP2	EhCP5	Lect	EhHSP-70	EhHSP-90	EhPRD	EhSTIRP	EhSOD
ALA1	6.79 ± 1.05	8.65 ± 3.1	15.36 ± 0.46	15.62 ± 0.82	39.16 ± 2.15	36.71 ± 8.3	5.12 ± 0.47	5.13 ± 0.84	2.01 ± 0.41
ALA2	9.23 ± 0.85	5.98 ± 1.6	14.68 ± 0.53	17.82 ± 0.93	34.82 ± 2.87	33.74 ± 8.71	3.82 ± 0.56	6.17 ± 0.89	2.19 ± 0.48
ALA3	10.8 ± 0.93	6.82 ± 1.08	15.62 ± 0.71	15.53 ±0.85	40.89 ± 3.1	18.05 ± 7.84	4.22 ± 0.54	7.64 ± 1.05	2.28 ± 0.37
ALA4	8.54 ± 1.02	10.89 ± 2.1	14.87 ± 0.57	16.32 ± 0.78	34.67 ± 2.64	15.67 ± 7.28	3.37 ± 0.48	4.28 ± 0.79	3.09 ± 0.46
ALA5	7.53 ± 0.68	8.55 ± 1.64	16.2 ± 0.58	14.82 ± 0.65	31.25 ± 2.91	26.34 ± 8.91	4.13 ± 0.51	5.49 ± 1.17	2.89 ± 0.36
ALA6	9.74 ± 0.75	4.78± 1.47	15.74 ± 0.47	17.34 ± 0.81	38.07 ± 3.08	16.83 ± 8.68	4.38 ± 0.44	6.19 ± 0.95	3.18 ± 0.51
ALA7	8.65 ± 0.835	5.08 ± 1.26	14.28 ± 0.55	14.61 ± 0.92	38.41 ± 2.49	39.47 ± 7.51	5.13 ± 0.58	5.08 ± 0.85	2.14 ± 0.34
ALA8	9.7 ± 1.13	7.86 ± 2.04	14.67 ± 0.36	16.23 ± 0.85	34.92 ± 2.73	25.25 ± 8.27	4.65 ± 0.62	6.06 ± 1.07	3.11 ± 0.38
ALA9	10.27 ± 0.91	9.43 ± 1.58	15.86 ± 0.41	15.67 ± 0.69	33.58 ± 2.85	15.87 ± 9.35	4.49 ± 0.54	7.28 ± 0.83	2.5 ± 0.5
ALA10	7.1 ± 0.753	8.65 ± 1.43	16.23 ± 0.52	17.67 ± 0.81	31.46 ± 3.18	17.98 ± 8.07	5.12 ± 0.48	6.27 ± 1.04	2.21 ± 0.41
ALA11	7.48 ± 1.03	5.12 ± 0.76	16.52 ± 0.61	17.13 ± 0.74	37.39 ± 2.86	37.67 ± 0.68	4.64 ± 0.57	6.08 ± 0.91	3.27 ± 0.39
ALA12	8.98 ± 0.94	5.78 ± 1.52	16.41 ± 0.56	17.24 ± 0.59	33.18 ± 2.16	16.08 ± 9.17	5.5 ± 0.46	4.23 ± 1.21	2.31 ± 0.45
ALA13	9.89 ± 0.78	10.75 ± 1.64	14.73 ± 0.37	15.66 ± 0.84	34.17 ±3.05	35.49 ± 9.61	4.79 ± 0.53	7.39 ± 0.85	3.02 ± 0.37
ALA14	7.87 ± 0.56	8.74 ± 1.72	15.67 ± 0.56	16.39 ± 0.63	40.05 ± 3.64	13.87±7.85	4.56 ± 0.51	5.27 ± 0.91	2.22 ± 0.43
ALA15	8.45 ± 1.08	10.56 ± 1.51	15.34 ± 0.79	16.23 ± 0.94	31.24 ± 2.86	32.7 9 ± 8.68	3.61 ± 0.58	7.49 ±1.01	3.01 ± 0.48
Average ALA	8.74	7.84267	15.4787	16.2853	35.5507	25.454	4.502	6.00333	2.62867
SD	1.2	2.05665	0.683119	0.957941	3.12638	9.27755	0.580611	1.06819	0.441405
GA1	7.52 ± 0.93	4.08 ± 0.69	14.35 ± 0.81	29.93 ± 6.28	1356.14 ±13.05	1412.72 ± 204.3	7.08 ± 0.187	1052.3 ± 2.5	4382.19 ± 472.2
GA2	7.68 ± 1.28	3.18 ± 0.61	11.89 ± 0.95	15.34 ± 5.97	1321.91 ± 12.09	1532.6± 218.4	7.18 ± 0.209	1045.23 ± 2.73	3764.38 ± 461.8
GA3	6.54 ± 1.69	4.58 ± 0.57	13.21 ± 0.86	21.59 ± 6.5	1323.4 ± 12.34	1769.34 ± 208.6	7.45 ± 0.192	1049.06 ± 2.41	3567.25 ± 452.7
GA4	5.37 ± 1.43	5.23 ± 0.68	13.72 ± 0.76	28.16 ± 5.82	1337.28 ± 12.7	1859.23 ± 201.8	7.32 ± 0.186	1051.3 ± 2.34	3039.33 ± 464.9
GA5	4.07 ± 1.36	3.93 ± 0.74	12.65 ± 0.81	14.02 ± 6.76	1329.12 ± 12.08	1973.45 ± 204.8	7.67 ± 0.232	1050.1 ± 2.65	3214.45 ± 483.1
Average GA	6.236	4.2	13.164	21.808	1333.57	1709.47	7.34	1049.6	3593.52
SD	1.36145	0.683081	0.849131	6.46298	12.5088	207.384	0.207171	2.44207	469.618
