# Supplementary material for: Differential Pathogenic Gene Expression of E. histolytica in Patients with Different Clinical Forms of Amoebiasis
Source: Microorganisms. 2020 Oct 9;8(10):1556. doi: 10.3390/microorganisms8101556 (PMC7650713; doi:10.3390/microorganisms8101556)
Supplement: Supplementary file 1 [file microorganisms-08-01556-s001.zip › supplementay table1 ST-1.xlsx]

## Sheet: Hoja1
ALA	GA	NEG
1.47 ± 0.46	1.24 ± 0.31	0.512 ± 0.1
0.87 ± 0.18	0.678 ± 0.27	0.328 ± 0.107
1.2 ± 0.35	0.897 ± 0.17	0.221± 0.094
1.59 ± 0.28	0.601 ± 0.18	0.468 ± 0.087
0.782 ± 0.14	0.749 ± 0.13	0.359 ± 0.11
1.170 ± 0.41		0.45 ± 0.14
1.7890 ± 0.37		0.478 ± 0.095
0.967 ± 0.23		0.349 ± 0.108
1.2 ± 0.31		0.251 ± 0.16
1.354 ± 0.28		0.246 ± 0. 071
1.37 ± 0.35		0.287 ± 0.054
0.98 ± 0.38		0.28 ± 0.034
0.87 ± 0.17		0.187 ± 0.047
1.06 ± 0.24		0.214 ±0.052
1.28 ± 0.27		0.292 ± 0.061
1.18657	0.833	0.326	AVERAGE
0.287616	0.225677	0.0993121	SD
